# Supplementary material for: Pomegranate Dieback in Italy: New Insights into the Etiology of the Disease
Source: J Fungi (Basel). 2026 Feb 10;12(2):125. doi: 10.3390/jof12020125 (PMC12942393; doi:10.3390/jof12020125)
Supplement: Supplementary file 1 [file jof-12-00125-s001.zip]

Archive with 1 entries (1 files):
- jof-4059861-supplementary.xlsx
