# Supplementary material for: Pomegranate Dieback in Italy: New Insights into the Etiology of the Disease
Source: J Fungi (Basel). 2026 Feb 10;12(2):125. doi: 10.3390/jof12020125 (PMC12942393; doi:10.3390/jof12020125)
Supplement: Supplementary file 1 [file jof-12-00125-s001.zip › jof-4059861-supplementary.xlsx]

## Sheet: Supplemenrary material
	Supplementary material
	Pomegranate Dieback in Italy: New Insights into the Etiology of the Disease
	Silvio Tundo 1,2*, Donato Gerin 3*, Angela Bolzonello 1, Rocco Caracciolo 1, Luca Sella 1, Francesco Faretra 3, Francesco Favaron 1, Stefania Pollastro 3
	1	Dipartimento di Territorio e Sistemi Agro-Forestali (TESAF), Università degli Studi di Padova, Viale dell'Università 16, 35020 Legnaro, Italy
	2	Dipartimento di Agronomia, Animali, Alimenti, Risorse naturali e Ambiente (DAFNAE), Università degli Studi di Padova, Viale dell'Università 16, 35020 Legnaro, Italy
	3	Dipartimento di Scienze del Suolo della Pianta e degli Alimenti - Università degli Studi di Bari Aldo Moro, via Amendola 126/A, 70126 Bari, Italy.
	*	Correspondence: donato.gerin@uniba.it, D.G.; silvio.tundo@unipd.it, S.T.
	Table S1. Primers used for molecular identification of pomegranate fungal species isolated in this study.
	Table S2. Comparisons performed in the dual culture assays to study the fungal-fungal interaction.
	Table S3. Accession numbers and nucleotide sequences from pomegranate fungal pathogens deposited in the NCBI database.
	Table S4. Accession numbers of the nucleotide sequences used for the phylogenetic analysis deposited in the NCBI database.
	Figure S1. Phylogenetic trees generated by maximum likelihood (ML) analyses using Concatenated ITS–TEF1-TUB2 sequences of Diaporthe spp. (a), Neopestalotipsis spp. (b), ITS–LSU-TUB2 of Sporothrix spp. (c), and ITS-LSU-TEF1 sequences of Xenoacremonium spp. (d). Diaporthella corylina CBS 121124, Pseudopestalotiopsis indica CBS 459.78, Ophiostoma patagonium CIEFAP431 and Acremonium acutatum CBS 682.…
	Figure S2. Examples of wood browning symptoms observed on pomegranate trees six months after artificial inoculation with Diaphorthe foeniculina (a), Neopestalotiopsis rosae (b), Sporothrix stenoceras (c) and Xenoacremonium sp. (d), compared with the control (e) in the first pathogenicity test.

## Sheet: Table S1
	Table S1. Primers used for molecular identification of pomegranate fungal species isolated in this study.
	Locus*	Primer		Annealing temperature	Reference
		Name	Sequence (5'-3')
	ITS	ITS5	GGAAGTAAAAGTCGTAACAAGG	58°C	(White et al. 1990)
		ITS4	TCCTCCGCTTATTGATATGC
	LSU	LR0R	ACCCGCTGAACTTAAGC	58°C	(Rehner & Samuels 1994)
		LR5	TCCTGAGGGAAACTTCG		(Vilgalys & Hester 1990)
	TEF1	EF1-728F	CATCGAGAAGTTCGAGAAGG	58°C	(Carbone & Kohn 1999)
		EF1-986R	TACTTGAAGGAACCCTTACC		(Vilgalys & Hester 1990)
	TUB2	T1	AACATGCGTGAGATTGTAAGT	55°C	(O'Donnell & Cigelnik 1997)
		Bt2b	ACCCTCAGTGTAGTGACCCTTGGC
	cmdA	CAL-228F	GAGTTCAAGGAGGCCTTCTCCC	58°C	(Carbone & Kohn 1999)
		CAL-737R	CATCTTTCTGGCCATCATGG
	* ITS: ITS1-5.8S-ITS2 rDNA partial sequence; LSU: rDNA large subunit unit; TEF1: translation elongation factor 1-α; TUB2: β-tubulin; cmdA: calmodulin.

## Sheet: Table S2
	Table S2. Comparisons performed in the dual culture assays to study the fungal-fungal interaction.
	Comparison No.a	Culture 1	Culture 2
	1	Diaporthe eres (DiSSPA_DE1)	Coniella granati (CBS14484)
	2		Diaporthe eres (DiSSPA_DE1)
	3		Diaporthe foeniculina (TESAF_DF1)
	4		Neofusicoccum parvum (DiSSPA_NP2)
	5		Neopestalotiopsis rosae (TESAF_NR1)
	6		Sporothrix stenoceras (TESAF_SS1)
	7		Xenoacremonium sp. (TESAF_X1)
	8	Diaporthe foeniculina (TESAF_DF1)	Coniella granati (CBS14484)
	9		Diaporthe eres (DiSSPA_DE1)
	10		Diaporthe foeniculina (TESAF_DF1)
	11		Neofusicoccum parvum (DiSSPA_NP2)
	12		Neopestalotiopsis rosae (TESAF_NR1)
	13		Sporothrix stenoceras (TESAF_SS1)
	14		Xenoacremonium sp. (TESAF_X1)
	15	Neopestalotiopsis rosae (TESAF_NR1)	Coniella granati (CBS14484)
	16		Diaporthe eres (DiSSPA_DE1)
	17		Diaporthe foeniculina (TESAF_DF1)
	18		Neofusicoccum parvum (DiSSPA_NP2)
	19		Neopestalotiopsis rosae (TESAF_NR1)
	20		Sporothrix stenoceras (TESAF_SS1)
	21		Xenoacremonium sp. (TESAF_X1)
	22	Sporothrix stenoceras (TESAF_SS1)	Coniella granati (CBS14484)
	23		Diaporthe eres (DiSSPA_DE1)
	24		Diaporthe foeniculina (TESAF_DF1)
	25		Neofusicoccum parvum (DiSSPA_NP2)
	26		Neopestalotiopsis rosae (TESAF_NR1)
	27		Sporothrix stenoceras (TESAF_SS1)
	28		Xenoacremonium sp. (TESAF_X1)
	29	Xenoacremonium sp. (TESAF_X1)	Coniella granati (CBS14484)
	30		Diaporthe eres (DiSSPA_DE1)
	31		Diaporthe foeniculina (TESAF_DF1)
	32		Neofusicoccum parvum (DiSSPA_NP2)
	33		Neopestalotiopsis rosae (TESAF_NR1)
	34		Sporothrix stenoceras (TESAF_SS1)
	35		Xenoacremonium sp. (TESAF_X1)
	a: three replicated Petri dishes were performed for each comparison

## Sheet: Table S3
	Table S3. Accession numbers and nucleotide sequences from pomegranate fungal pathogens deposited in the NCBI database.
	Target regiona	Accession numbers and sequences
	Diaporthe eres (DiSSPA_DE1) – Apulia
	ITS	PV974776 GCGCCCCAGGCGCACCCAGAAACCCTTTGTGAACTTATACCTTACTGTTGCCTCGGCGCTAGCTGGTCCTTCGGGGCCCCTCACCCCCGGGTGTTGAGACAGCCCGCCGGCGGCCAACCCAACTCTTGTTTTTACACTGAAACTCTGAGAATAAAACATAAATGAATCAAAACTTTCAACAACGGATCTCTTGGTTCTGGCATCGATGAAGAACGCAGCGAAATGCGATAAGTAATGTGAATTGCAGAATTCAGTGAATCATCGAATCTTTGAACGCACATTGCGCCCTCTGGTATTCCGGAGGGCATGCCTGTTCGAGCGTCATTTCAACCCTCAAGCCTGGCTTGGTGATGGGGCACTGCTTCTTACCCAAGGAGCAGGCCCTGAAAT…
	LSU	PV974808 ATTGCCCTAGTAACGGCGAGTGAAGCGGCAACAGCTCAAATTTGAAATCTGGCCTCGGCCCGAGTTGTAATTTGCAGAGGATGCTTCTGGCGCGGTGCCTTCCGAGTTCCCTGGAACGGGACGCCACAGAGGGTGAGAGCCCCGTATGGTCGGACACCAAGCCTGTGTGAAGCTCCTTCGACGAGTCGAGTAGTTTGGGAATGCTGCTCTAAATGGGAGGTAAATCTCTTCTAAAGCTAAATACCGGCCAGAGACCGATAGCGCACAAGTAGAGTGATCGAAAGATGAAAAGCACCTTGAAAAGGGGGTTAAATAGTACGTGAAATTGTTGAAAGGGAAGCACTTATGACCAGACTTGGGCCGGGCGGCTCATCAGGGGTTCTCCCCTGT…
	TEF1	PX024833 TGGCCCTCCATACTGCACCTCAATCATCAGCACGCAGCTGCTCGCGCGGCCTCGCCATGTCGGGGGGCGCATTTTCACCCCTCGCTTTGGATTTTCCATTTTCAGTGCGAGTGCGGGGTGCGCTTATCAGGGGGCGGGCTTATCTCCTACAACCAAAACCCTGTTACATCACTCACTCAATCCTTGTCACCACCACCAATACGCTCACCATCAACCCCATCGCCTCTTTCAACACAACTCGTGAAACGCGTCGAATATTATGCTGACCCTCTATCTACACAGCCGCCGAGCTTGGTAAGGGTCCCTT
	TUB2	PX911598 TCGGGGCGGAAGAGCTGGCCAAAGGGACCGGCACGGACGGCGTCCATGGTACCGGGCTCGAGATCGACGAGGACGGCGCGAGGAACATACTTGTTGCCGGAGGCCTGGGCGATAACGCGTTAGCGAACTTCGGGCGACGGCAGTAAACCGTGTTGGAGATGGTCGGATGAATGTTGTGCTGTTATTGACTTGCCTCGTTGAAGTAGACGTTCATGCGCTCGAGCTGGAGCTCAGAAGTGCCGTTGTAACTGTGCGATTGTCAGTGCCAAGCCGGAAGAGAGGTCAAGATCAGTGGACAGGGCATAGGAGGTGCATACACGCCATTGCTGTCGAGGCCGTGCTCGCCAGAGATGGTTTGCCTAAAAGTCGAGGTCAGCAACGATGCTTCGA…
	Diaporthe foeniculina (TESAF_TE1) - Veneto (Site 1)b
	ITS	PV974773 TTGCTGGAACGCGCCCCTGGCGCACCCAGAAACCCTTTGTGAACTTATACCTTACTGTTGCCTCGGCGCAGGCCGTCCCCTGATGGGGTCCCTCTGGAGACAGAGGAGCAGCCGGCCGGTGGCCAAATTAACCCTGTTTTTACACTGAAACTCTGAGTACAAAACATAAATGAATCAAAACTTTCAACAACGGATCTCTTGGTTCTGGCATCGATGAAGAACGCAGCGAAATGCGATAAGTAATGTGAATTGCAGAATTCAGTGAATCATCGAATCTTTGAACGCACATTGCGCCCTCTGGTATTCCGGAGGGCATGCCTGTTCGAGCGTCATTTCAACCCTCAAGCCTGGCTTGGTGTTGGGGCACTGCTCTCTGACGAGAGCAGGCCC…
	LSU	PV974805 CAGGGCATTGCCCTAGTAACGGCGAGTGAAGCGGCAACAGCTCAAATTTGAAATCTGGCCTCGGCCCGAGTTGTAATTTGCAGAGGATGCTTCTGGCGCGGTGCCTTCCGAGTTCCCTGGAACGGGACGCCACAGAGGGTGAGAGCCCCGTATGGTCGGACACCAAGCCTGTGTGAAGCTCCTTCGACGAGTCGAGTAGTTTGGGAATGCTGCTCTAAATGGGAGGTAAATCTCTTCTAAAGCTAAATACCGGCCAGAGACCGATAGCGCACAAGTAGAGTGATCGAAAGATGAAAAGCACCTTGAAAAGGGGGTTAAATAGTACGTGAAATTGTTGAAAGGGAAGCACTTATGACCAGACTTGGGCCGGGCGGCTCATCAGGGGTTCTC…
	TEF1	PX024830 GCACAAACTACCTTGTCCTCGCATTTTGCCCCAAATCATCAGCGTGCGGTTGTTCGTGTGGCTTCGTCGCACTGGGCAGCGCATTTTCACCCCGCCCTCTGGATTTTTCATTTTCAGTGCGGGTGCGGGGTGCGCTTATCAGGGAGCTTATCTCACACACCCAAAACCCTGTTACATCACCCACTCCATGCCACAACTACGTCCACCATCAACCTCAACCCTTCAATTATCAAAAAACATGCTGACCTTTCCTTCTTCACAGCCGCCGAGCTTGGTAAGGGTTCCTTCAAGTA
	TUB2	PX024835 GCGTCGTCGGCCCATGCTGCTTTCGCACCCTCTGCCCCTGAGCCTGAGCCTACCCCACCATCGCGACCAACACCCATGGTCGGGCCTCAAAACATCACCAACACCTAGGAAGAGCACTCAGGTGCCCTCAGAAGACGCGTCAGATTGCTAACATGAACTTTTTCTCGCCTACAGGTTCACCTTCAGACCGGTCAATGCGTAAGTTGCTCCTGTCAACACCACCGGACCTTATCATCGCCACCTGTAGCTGACACGTTTCCCAGGGTAACCAAATCGGTGCTGCTTTCTGGTGCGTCCCAGCTCCAAGTCAACCACCGCGACGCTCGACGCGCGACAAGTCGACCTCGAAGCATCGTTACTGACCTCGACTTTCAGGCAAACCATCTCTGG…
	Neofusicoccum parvum (DiSSPA_NP1) – Basilicata
	ITS	PV974777 TTACCGAGTTGATTCGAGCTCCGGCTCGACTCTCCCACCCAATGTGTACCTACCTCTGTTGCTTTGGCGGGCCGCGGTCCTCCGCACCGGCGCCCTTCGGGGGGCTGGCCAGCGCCCGCCAGAGGACCATAAAACTCCAGTCAGTGAACTTCGCAGTCTGAAAAACAAGTTAATAAACTAAAACTTTCAACAACGGATCTCTTGGTTCTGGCATCGATGAAGAACGCAGCGAAATGCGATAAGTAATGTGAATTGCAGAATTCAGTGAATCATCGAATCTTTGAACGCACATTGCGCCCCTTGGTATTCCGAGGGGCATGCCTGTTCGAGCGTCATTTCAACCCTCAAGCTCTGCTTGGTATTGGGCCCCGTCCTCCACGGACGCGCCTT…
	Neopestalotiopsis rosae (TESAF_NR1) - Veneto (Site 1)b
	ITS	PV974775 ATAGAGTTTTCTAAACTCCCAACCCATGTGAACTTACCTTTTGTTGCCTCGGCAGAAGTTATAGGTCTTCTTATAGCTGCTGCCGGTGGACCATTAAACTCTTGTTATTTTATGTAATCTGAGCGTCTTATTTTAATAAGTCAAAACTTTCAACAACGGATCTCTTGGTTCTGGCATCGATGAAGAACGCAGCGAAATGCGATAAGTAATGTGAATTGCAGAATTCAGTGAATCATCGAATCTTTGAACGCACATTGCGCCCATTAGTATTCTAGTGGGCATGCCTGTTCGAGCGTCATTTCAACCCTTAAGCCTAGCTTAGTGTTGGGAATCTACTTCTTTTATTAGTTGTAGTTCCTGAAATACAACGGCGGATTTGTAGTATCCTCT…
	LSU	PV974807 TGCCTTAGTNACGGCGAGTGAAGCGGCAACAGCTCAAATTTGAAATCTGGCCCTTGGGTCCGAATTGTAATTTGTAGAGGATGATTTTGGTGCGGTATCTTCCGAGTTCCTTGGAACAGGACGCCTTAGAGGGTGAGAGCCCCGTACGGTTGAATGCCTAGCCTCTGTAAATCTCCTTCGACGAGTCGAGTAGTTTGGGAATGCTGCTCTAAATGGGAGGTAAATTTCTTCTAAAGCTAAATATTGGCCAGAGACCGATAGCGCACAAGTAGAGTGATCGAAAGATGAAAAGCACTTTGAAAAGAGGGTTAAATAGCACGTGAAATTGTTGAAAGGGAAGGATTTGTGACCAGACTTTTTCTGGGCGGATCATCCGGGGTTCTCTCCGGT…
	TEF1	PX024832 TGTTCCCGTCTCTCCCCCTTCCTTCAGCATCATAATTTTCAACCTACGTGTTGAAAATTATTTTCGCTCCTTCCACACTTTTTTCGCTGGTTACCCCGCCGCGAGGCACCCGCACGACCCCGCGGTGCAAACGAAAAATTTCTTATCACAGCCCCACCTTGCACAAGCAACCATGCATTGCTCATGAGACCCACTTTGAACAATTGCTAATGCCTTCATACAGGAAGCCGCCGAGCTCGGTAAGGGTTCCTTCAAGTACGCCTGGGTTCTTGACAAGCTCAAGGCCGAGCGTGAGCGTGGTATCACCATCGATATCGCTCTCTGGAAGTTCGAGACCAACGAGTACAATGTCACCGTCATTGGTTAGTACCCCTCCACCTATGCCATGTG…
	TUB2	PX024837 TCCCTCTATTTACTATACCAACCGACCTACCCTGGACGCGTCCCAAACTCAATGGCCCCTGATTTCTACCCCACATCCTTCGAAAGCTGTGCGCCCAAGAAGCGGCGGCAGCAGCAACAGCGACAACAGATTCATCCGAAGTCGTCGCTTCATCGTCATGACTGCCGTCGTAATTCAAGTAAATCAAGGTTCTCTAGCTAACGGGTCTTTTTTTCTCTGCCAATAGGTTCACCTTCAGACCGGTCAGTGCGTAAGTAACATGCCAAATCCCGCGATATAGCGCGTTCGAAACACCAAAGCTCACAATCATGAACAGGGTAACCAAATTGGTGCTGCCTTCTGGTATGTAACCTGTCTGTCTCGACACGGCCTCAATACGACGTTTTTCGT…
	Sporothrix stenoceras (TESAF_SS1) - Veneto (Site 2)b
	ITS	PV974774 ACAGAGTTTTCTAAACTCCCAACCCTTGCGAACCATACCCATACTGTTCTCGTTGCTTCCGGCGGGGGACGGGGCGGGGTGCTCTCTCGAGCGCCCCTCCCCTCCCGCGCCGGGGGCGGCGGGCCCTATGAACCTTTATATCTCAACCACTAGAAACCGTCTGAGAAACAAACAAAATAATCAAAACTTTCAACAACGGATCTCTTGGCTCTGGCATCGATGAAGAACGCAGCGAAATGCGATACGTAATGTGAATTGCAGAATTCAGCGAACCATCGAATCTTTGAACGCACATTGCGCCCGCCAGTATTCTGGCGGGCATGCCTGTCCGAGCGTCATTTCCCCCCTCACGCGCCCCGTTGCGCGCTGGTGTTGGGGCTCCTCTGCCTG…
	LSU	PV974806 TGCCCCAGTTACGGCGAGTGAAGCGGCAACAGCTCAAATTTGAAATCTGGCCCCCCGGCCCGAGTTGTAATTTGGAGAGGATGCTTTTGGCGCGGCGCCGTCCGAGTTCCTTGGAACAGGACGCCACAGAGGGTGAGAGCCCCGTACGGACGGACGCCTAACCTTTACAAAGCTCCTTCGACGAGTCGAGTAGTTTGGGAATGCTGCTCAAAATGGGAGGTAAATTTCTTCTAAAGCTAAATACCGGCCAGAGACCGATAGCGCACAAGTAGAGTGATCGAAAGATGAAAAGCACTTTGAAAAGAGGGTTAAAAAGTACGTGAAATTGTTGAAAGGGAAGCGCCTGTGACCAGACTTGCGCCCCGTGGACCATCCGGCGTTCTCGCCGGT…
	TEF1	PX024831 CCTTTTGCTGCTTTCCGGCGGCATTCGAGACCTCAGACGCGAGACTCGTGAGACTCGTTTTCTGCATCTGCCATCATTTCTCTTTCTCCCTTTCTTTCCCTTCACTTAGCCTATCTCTGCCCAATTGTCTGGCTGGCAAAAGAAAAAAGTTTTCTTAGCGCTTTTTTCTTTTTCCACCAGGCTGCGCAAGTCGATTCTTGCTTGGTGTTTGCCCCTCTTCAACTGTTTTCTCTTTACTTTGTTCCCCTCCAATATGAAAAAGTGGGGGTAGAGGGGCAAAATCCTTCCACCTTTCTGCCACGCTGGCGCGTCGAAGTTTTTTTTGGGCGGTGAATGCTCCAAACGCAAGTCATCACTGCGCACGGACCATCTCCACCAGTCAAGCTTTGG…
	TUB2	PX024836 TGCTCTCGATGCCCTCTCGCGTCTCTCTGTCTGCCCCTATTTTCCCTTCACCGTCTCTTTGTAACGCCACGAAAAGATGGCTGGCCCGCAAACCTACCTGTCCCGAAGTGTCCACTGTTTGATGTCGACAGTCGAACATCGCGAGATTGGTCGTGAATTGGGTTGTTTGCTTGCTTCATCGTTGTGTTGTCGTCTTCACTCTTTGTTGGACCTGATGTTGTGGTGTTGGCTTGCCCCCTTCTTGGAGCCAATTTCCTCCTCTCCCCACTCACCGTATATCACACAACCACCGGCCACCAGACATGTTGAGAGAGCGTGGCAGTGAGACCTCACATAACTGCGAAGACATTTTTGTCCATACTTCATATTCACATACAGAAAACGATGCTT…
	Xenoacremonium sp. (TESAF_X1) - Veneto (Site 2)b
	ITS	PV974772 ACCGAGTTATCAACTCCCAAACCCCTGTGAACATACCTTTTGTTGCCTCGGCGGGATCGCCCCGGCGCCTCCGGGCCCGGACCCAGGCGCCCGCCGCAGGACCCTAAACTCTTGTTTTCTATATGAATCTTCTGAGTGACACAAGCAAATAAATTAAAACTTTCAACAACGGATCTCTTGGTTCTGGCATCGATGAAGAACGCAGCGAAATGCGATAAGTAATGTGAATTGCAGAATTCAGTGAATCATCGAATCTTTGAACGCACATTGCGCCCGGCAGTATTCTGCCGGGCATGCCTGTTCGAGCGTCATTTCAACCCTCAAGCCCCCGGGCTTGGTGTTGGAGATCGGCCCGCCCCCGTGGCTGGCCGGCTCCGAAATCCAGTGGCG…
	LSU	PV974804 CAGGGCATTGCCCTAGTGACGGCGAGTGAAGCGGCAACAGCTCAAATTTGAAATCTGGCCCTCGGGTCCGAGTTGTAATTTGTAGAGGATGCTTTTGGTGCGGTACCTTCCGAGTTCCCTGGAACGGGACGCCATAGAGGGTGAGAGCCCCGTCTGGTTGGATACCAATCCTCTGTAAAGCTCCTTCGACGAGTCGAGTAGTTTGGGAATGCTGCTCTAAATGGGAGGTATATGTCTTCTAAAGCTAAATACCGGCCAGAGACCGATAGCGCACAAGTAGAGTGATCGAAAGATGAAAAGCACTTTGAAAAGAGGGTTAAACAGTACGTGAAATTGTTGAAAGGGAAGCGCTTGTGACCAGACTTGGGCATGGTTAATCATCCAGCGTTC…
	TEF1	PX024829 ATTTCCCCGCATCGATGCGATTTCCGTCGGTCGCGGCCCTCCGAAACAACACTGCCCCTCACCCTACGCCCGCTGCCAGAATTTTTTGGCTGGCCCGGCATTTTTTTTGGTGGGGTGTTTGTTACCCCGCCGCCTGGCAGAGGTTGCAATTTGCCCTGCCCCACCAAAAAAATAATCATTCTGATCTCACCCTGTCCCCTGTCATCCGTCGCAACCCGCTCGTCACATGTTTCTCGTCCACAGAAGACATCGATGCTAACAACATGGTCAACAGGAAGCCGCCGAACTCGGCAAGGGTTCCTTCAAGTATGCCTGGGTTCTTGACAAGCTCAAGGCCGAGCGTGAGCGTGGTATCACCATCGATATCGCCCTCTGGAAGTTCGAGACTCC…
	TUB2	PX024834 CTCGTGGGAGAGCTCCCGACGCGTCCTGATGAGCCCCTGATTTCCCTACCCCGCCGAAACATTCCACCGCACCTTGAGACTCATCGCGGACTCCCACGCCCCGACAAACGTGTTGTTCGAGATGATGATCGCTGACTATGTGTTTTCTGCGACATAGGTTCACCTCCAGACCGGCCAGTGCGTAAGTAGCTTCGTCGTGCCGTCTATATCGCGAGCGGGGGAGGCTCACATCGTGGACAGGGTAACCAAATCGGTGCTGCTTTCTGGCAAACCATCTCGGGCGAGCACGGCCTCGACAGCAATGGTGTCTACAACGGCACCTCCGAGCTCCAGCTCGAGCGCATGAGCGTCTACTTCAACGAGGTGCGTTGGGCTCTGGGCGTCTCGCTC…
	cmdA	PX024838 TTTTGCTCGTCCTGCTGCCTGTGTCGGTCAGAATGCTAACGCCTCTTCGCAGGACAAGGATGGTGATGGTGAGTGACCCGCCCCCCTCGACACGCAACCCCCCTTTGCCGTCATTGCTCTCTCGACGAAGACGATGTAGAGGAAAACCGCGACCTCAAAATCTCCCGCTATTCTCCCCGACCTGCGCTTTGAAGATGCCAGCCGATGCGAATGAAACGGCGTCGTGACATGCGGCTAACGATCCATCTCAGGCCAGATCACCACCAAGGAGCTGGGCACTGTCATGCGCTCGCTTGGACAGAACCCTTCCGAGTCGGAGCTTCAGGACATGATCAACGAGGTCGATGCCGACAACAACGGCACCATCGACTTCCCTGGTGCGTCGCGAAC…
	a: ITS: ITS1-5.8S-ITS2 rDNA partial sequence; LSU: rDNA large subunit unit; TEF1: translation elongation factor 1-α; TUB2: β-tubulin; cmdA: calmodulin. a: Site 1 is located in the countryside of San Biagio di Callalta (Treviso province) while Site 2 is located in the coutryside of Legnaro (Padova province).

## Sheet: Table S4
	Table S4. Accession numbers of the nucleotide sequences used for the phylogenetic analysis deposited in the NCBI database.
	Fungal species (isolate)	Target regiona
		ITS	TEF1	TUB2
	Diaporthe genus
	D. acutispora (LC6161)	KX986764.1	KX999155.1	KX999195.1
	D. apiculata (CFCC 53069)	MK432652.1	MK578128.1	MK578055.1
	D. apiculata (LC3418)	KP267896.1	KP267970.1	MK578055.1
	D. arecae (CBS 161.64)	KC343032.1	KC343758.1	KC344000.1
	D. aseana (MFLUCC 12-0299a)	KT459414.1	KT459448.1	KT459432.1
	D. camelliae-sinensis (SAUCC194.92)	MT822620.1	MT855932.1	MT855817.1
	D. canthii (CBS 132533)	JX069864.1	KC843120.1	KC843230.1
	D. chamaeropis (CBS 454.81)	KC343048.1	KC343774.1	KC344016.1
	D. charlesworthii (RIP 54884m)	KJ197288.1	KJ197250.1	KJ197268.1
	D. citri (AR3405)	KC843311.1	KC843071.1	KC843187.1
	D. collariana (MFLUCC 17-2636)	MG806115.1	MG783040.1	MG783041.1
	D. conica (CFCC 52571)	MH121506.1	MH121548.1	MH121588.1
	D. elaeagni-glabrae (LC4802)	KX986779.1	KX999171.1	KX999212.1
	D. eres (AR5193)	KJ210529.1	KJ210550.1	KJ420799.1
	D. foeniculina (CBS 111553)	KC343101.1	KC343827.1	KC344069.1
	D. forlicesenica (MFLUCC 17-1015)	KY964215.1	KY964171.1	KY964099.1
	D. gardeniae (CBS 288.56)	KC343113.1	KC343839.1	KC344081.1
	D. grandiflori (SAUCC194.84)	MT822612.1	MT855924.1	MT855809.1
	D. heterophyllae (CPC 26215)	MG600222.1	MG600224.1	MG600226.1
	D. hickoriae (CBS 145.26)	KC343118.1	KC343844.1	KC344086.1
	D. hongkongensis (CBS 115448)	KC343119.1	KC343845.1	KC344087.1
	D. hsinchuensis (HK_04_1)	MZ268409.1	MZ268472.1	MZ268430.1
	D. irregularis (GZCC19_0147)	MT385951.1	MT424686.1	MT424706.1
	D. lenispora (GZCC19 0145)	MT385952.1	MT424687.1	MT424707.1
	D. melastomatis (SAUCC194.55)	MT822583.1	MT855896.1	MT855780.1
	D. multigutullata (CFCC 53095)	MK432645.1	MK578121.1	MK578048.1
	D. oraccinii (LC3166)	KP267863.1	KP267937.1	KP293443.1
	D. penetriteum (LC3353)	KP714505.1	KP714517.1	KP714529.1
	D. poincianellae (URM 7932)	MH989509.1	MH989538.1	MH989537.1
	D. saccarata (CBS 116311)	KC343190.1	KC343916.1	KC344158.1
	D. sennicola (CFCC 51634)	KY203722.1	KY228883.1	KY228889.1
	D. shennongjiaensis (NUCC201905)	MN216229.1	MN224672.1	MN227012.1
	D. stictica (CBS 370.54)	KC343212.1	KC343938.1	KC344180.1
	D. subclavata (ZJUD95)	KJ490630.1	KJ490509.1	KJ490451.1
	D. undulata (LC6624)	KX986798.1	KX999190.1	KX999230.1
	D. vawdreyi (BRIP 57887a)	KR936126.1	KR936129.1	KR936128.1
	D. xishuangbanica (LC6744)	KX986784.1	KX999176.1	KX999217.1
	D. zaofenghuang (TZFH1)	MW477883.1	MW480871.1	MW480875.1
	Diaporthella corylina (CBS 121124)	KC343004.1	KC343730.1	KC343972.1
	Fungal species (isolate)	ITS	TEF1	TUB2
	Neopestalotiopsis genus
	N. acrostichi (MFLUCC 17-1754)	MK764272.1	MK764316.1	MK764338.1
	N. aotearoa (CBS 367.54)	KM199369.1	KM199526.1	KM199454.1
	N. australis (CBS 114159)	KM199348.1	KM199537.1	KM199437.1
	N. celtidis (CGMCC 3.23513)	OR247900.1	OR361449.1	OR381049.1
	N. clavispora (MFLUCC12-0281)	NR_111782.1	JX399045.1	JX399014.1
	N. cubana (CBS 600.96)	KM199347.1	KM199521.1	KM199438.1
	N. eucalypticola (CBS 264.37)	MH855907.1	KM199551.1	KM199431.1
	N. eucalyptorum (PE211)	MW794108.1	MW805397.1	MW802841.1
	N. fimbriata (CGMCC 3.23479)	OR247869.1	OR361420.1	OR381020.1
	N. formicarum (CBS 362.72)	KM199358.1	KM199517.1	KM199455.1
	N. hispanica (PE210)	MW794107.1	MW805399.1	MW802840.1
	N. iberica (PE257)	MW794111.1	MW805402.1	MW802844.1
	N. javaensis (CBS 257.31)	MH855207.1	KM199543.1	KM199437.1
	N. jiangxiensis (CGMCC 3.23492)	OR247890.1	OR361424.1	OR381024.1
	N. longiappendiculata (PE264)	MW794112.1	MW805404.1	MW802845.1
	N. lusitanica (PE256)	MW794110.1	MW805406.1	MW802843.1
	N. maddoxii (BRIP 72266a)	MZ303782.1	MZ344167.1	MZ312675.1
	N. megabetaspora (CGMCC 3.23474)	OR247875.1	OR361410.1	OR381014.1
	N. mesopotamica (CBS 336.86)	KM199362.1	KM199555.1	KM199441.1
	N. mianyangensis (YMD 451)	OP546681.1	OP204793.1	OP235979.1
	N. neomaricae (MFLUCC 23-0286)	OR853052.1	OR886389.1	OR886388.1
	N. olumideae (BRIP 72273a)	MZ303790.1	MZ344175.1	MZ312683.1
	N. paeonia-suffruticosa (YMD 342a)	OP082292.1	OP204794.1	OP235980.1
	N. petila (MFLUCC 17-1737)	MK764275.1	MK764319.1	MK764341.1
	N. protearum (CBS 11417)	KT936422.1	LT853201.1	LT853251.1
	N. rosae (CBS 101057)	KM199359.1	KM199523.1	KM199429.1
	N. siciliana (AC46)	ON117813.1	ON107273.1	ON209164.1
	N. sonneratae (MFLUCC 17-1744)	MK764279.1	MK764323.1	MK764345.1
	N. theobromicola (MFLUCC24-0253)	PQ198764.1	PQ671944.1	PQ671951.1
	N. zakeelii (BRIP 72282a)	MZ303789.1	MZ344174.1	MZ312682.1
	Fungal species (isolate)	ITS	TUB2	LSU
	Sporothrix/Ophiostoma genus
	O. patagonicum (CIEFAP431)	KT362244.1	KT381280.1	KT362223.1
	O. splendens (CMW23050)	DQ821570.1	DQ821542.1	DQ821534.1
	S. abietina (CMW22310)	OM501526.1	HM067820.1	OM514853.1
	S. africanum (CMW823)	OM501528.1	DQ296073.1	OM514855.1
	S. aurorae (CMW19362)	DQ396796.1	DQ396800.1	OM514857.1
	S. eucastaneae (CBS 424.77)	KX590814.1	KX590753.1	KX590843.1
	S. fusiformis (CMW9968)	AY280481.1	AY280461.1	OM514870.1
	S. gossypina (ATCC 18999)	KX590819.1	KX590761.1	KX590856.1
	S. itsvo (CMW40370)	KX590840.1	KU639625.1	OM514874.1
	S. lunata (CMW10563)	OM501545.1	AY280466.1	KX590859.1
	S. narcissi (CBS 138.50)	OM501548.1	KX590765.1	OM514876.1
	S. prolifera (CBS 251.88)	MH862128.1	KX590770.1	KX590869.1
	S. protearum (CMW1107)	OM501557.1	DQ316163.1	OM631925.1
	S. rossii (CBS 116.78)	OM501559.1	KX590754.1	OM514886.1
	S. stenoceras (CMW3202)	OM501562.1	AY280471.1	OM514889.1
	S. uta (CMW40316)	OM501565.1	KU639616.1	OM514892.1
	Fungal species (isolate)	ITS	TEF1	LSU
	Acremonium/Xenoacremonium genus
	X. minutisporium (KNUF-20-044)	OP503369.1	OP515525.1	OP503371.1
	X. falcatum (CBS 400.85)	OQ429957.1	KM231967.1	OQ430207.1
	X. allantoideum (CBS 505.94)	OQ429960.1	OQ471294.1	OQ430210.1
	X. recifei (CBS 137.35)	MH855606.1	OQ471293.1	OQ430209.1
	A. acutatum (CBS 682.71)	MH860300.1	OQ470735.1	MH872055.1
	a: ITS: ITS1-5.8S-ITS2 rDNA partial sequence; LSU: rDNA large subunit unit; TEF1: translation elongation factor 1-α; TUB2: β-tubulin.

## Sheet: Figure S1
	Figure S1. Phylogenetic trees generated by maximum likelihood (ML) analyses using Concatenated ITS–TEF1-TUB2 sequences of Diaporthe spp. (a), Neopestalotipsis spp. (b), ITS–LSU-TUB2 of Sporothrix spp. (c), and ITS-LSU-TEF1 sequences of Xenoacremonium spp. (d). Diaporthella corylina CBS 121124, Pseudopestalotiopsis indica CBS 459.78, Ophiostoma patagonium CIEFAP431 and Acremonium acutatum CBS 682.…

## Sheet: Figure S2
	Figure S2. Examples of wood browning symptoms observed on pomegranate trees six months after artificial inoculation with Diaphorthe foeniculina (a), Neopestalotiopsis rosae (b), Sporothrix stenoceras (c) and Xenoacremonium sp. (d), compared with the control (e) in the first pathogenicity test.
